# Supplementary material for: Magnetic Resonance Imaging Investigation of Neuroplasticity After Ischemic Stroke in Tetramethylpyrazine-Treated Rats
Source: Front Pharmacol. 2022 Apr 26;13:851746. doi: 10.3389/fphar.2022.851746 (PMC9086494; doi:10.3389/fphar.2022.851746)
Supplement: Supplementary file 5 [file DataSheet1.xlsx]

## Sheet: Figure.1
Group	Serial number	Infarct volume (mm^3)	Ventricular volume (mm^3)	Residual volume (mm^3)
Sham	1		4.5255	211.569
	2		3.9648	224.216
	3		4.9567	211.058
	4		4.2574	221.191
	5		3.675	231.077
	6		4.3386	229.32
Model	1	369.123	30.7419	58.7993
	2	266.052	18.7978	58.8686
	3	315.244	22.0773	76.9671
	4	367.728	20.5072	49.434
	5	273.299	22.0892	53.0187
	6	301.613	28.8701	76.2097
TMP (40 mg/kg)	1	7.4795	6.0249	223.4
	2	14.1673	14.4242	214.537
	3	255.108	12.7841	85.5631
	4	197.613	3.4195	86.3534
	5	160.646	6.0137	135.511
	6	9.0146	4.6067	204.847
TMP (20 mg/kg)	1	184.538	10.6435	104.279
	2	3.8157	4.5486	215.897
	3	7.98	5.0477	210.897
	4	18.3554	10.1073	200.497
	5	256.306	11.7236	81.3764
	6	224.469	7.2583	82.3172
TMP (10 mg/kg)	1	346.161	10.8878	57.7514
	2	154.992	25.1594	75.6889
	3	236.904	4.3498	77.3514
	4	207.279	18.8195	113.375
	5	255.375	17.2613	67.9175
	6	285.407	13.6437	62.4974

## Sheet: Figure.2
T2 mapping
		peri-infarct cortex (CTX)			external capsule (EC)			internal capsule (IC)
Group	Serial number	ipsiilateral T2 value	contralateral T2 value	rT2	ipsiilateral T2 value	contralateral T2 value	rT2	ipsiilateral T2 value	contralateral T2 value	rT2
Sham	1	52.8926	51.865	1.01981	54.8852	54.3815	1.00926	55.6236	55.5817	1.00075
	2	55.2651	53.716	1.02884	55.0336	54.3995	1.01166	56.3351	54.7924	1.02816
	3	54.3495	54.433	0.998466	54.9901	53.6642	1.02471	57.3388	57.743	0.993
	4	54.5904	54.2849	1.00563	55.2512	55.6495	0.992843	55.4958	56.6894	0.978945
	5	56.7685	53.681	1.05752	54.0399	55.572	0.97243	55.3022	54.7734	1.00965
	6	55.0636	53.1781	1.03546	56.4047	55.017	1.02522	55.9098	54.8771	1.01882
Model	1	152.527	51.3504	2.97032	121.249	53.361	2.27224	92.154	54.3346	1.69605
	2	162.575	53.1201	3.06052	140.593	56.7167	2.47886	92.7171	56.1131	1.65233
	3	142.036	55.2815	2.56932	169.644	54.5241	3.11136	97.7573	56.5439	1.72887
	4	190.384	52.9471	3.59574	141.676	53.6267	2.64189	127.524	50.9586	2.5025
	5	175.653	53.2991	3.29561	160.462	54.3759	2.95098	115.177	53.2084	2.16464
	6	141.064	51.3789	2.74556	138.118	51.9749	2.6574	80.0389	51.9418	1.54093
TMP (40 mg/kg)	1	55.1399	55.8189	0.987836	57.0277	57.8696	0.985452	53.8628	56.5319	0.952786
	2	55.1501	53.8684	1.02379	54.0292	51.7161	1.04473	58.7379	55.1042	1.06594
	3	116.766	53.022	2.20222	90.5177	53.1004	1.70465	64.6411	54.2591	1.19134
	4	89.2985	55.1012	1.62063	90.5381	55.8435	1.62128	63.0296	53.1147	1.18667
	5	54.8305	54.8773	0.999147	55.4863	55.5758	0.99839	56.721	57.5284	0.985965
	6	55.9871	54.3197	1.0307	54.9119	55.0564	0.997375	53.7703	53.333	1.0082
TMP (20 mg/kg)	1	96.7084	52.9469	1.82652	115.874	56.1463	2.06379	88.9887	54.52	1.63222
	2	56.4811	53.8015	1.04981	57.4747	54.14	1.06159	57.1397	55.3704	1.03195
	3	53.1054	53.1641	0.998896	55.4463	54.3361	1.02043	54.4066	55.5569	0.979295
	4	56.935	55.4146	1.02744	53.563	55.1638	0.970981	54.2122	51.9053	1.04444
	5	135.302	53.032	2.55133	107.369	53.1364	2.02063	87.5046	56.2151	1.5566
	6	54.7363	55.6318	0.983903	57.1483	55.2797	1.0338	56.2829	58.2813	0.965711
TMP (10 mg/kg)	1	54.4128	53.349	1.01994	115.4	52.5933	2.1942	54.8266	54.5236	1.00556
	2	95.9055	53.2926	1.7996	58.2147	55.056	1.05737	66.3331	54.15	1.22499
	3	111.139	59.1507	1.87891	69.6194	57.1458	1.21828	100.944	54.433	1.85446
	4	135.506	52.583	2.57699	127.069	54.337	2.33854	112.007	52.6107	2.12898
	5	141.243	52.646	2.68288	139.734	57.3438	2.43678	101.579	54.241	1.87273
	6	54.6056	54.7135	0.998028	56.3096	56.8218	0.990986	55.1598	54.655	1.00924
HE staining
		peri-infarct cortex (CTX)
Group	Serial number	nerve cell density (/mm^2)
Sham	1	491.228
	2	585.965
	3	319.298
	4	384.211
	5	400
	6	545.614
Model	1	82.4561
	2	64.9123
	3	40.3509
	4	94.7368
	5	94.7368
	6	103.509
TMP (40 mg/kg)	1	231.579
	2	394.737
	3	368.421
	4	428.07
	5	452.632
	6	415.789
TMP (20 mg/kg)	1	191.228
	2	396.491
	3	438.596
	4	324.561
	5	70.1754
	6	371.93
TMP (10 mg/kg)	1	105.263
	2	357.895
	3	168.421
	4	315.789
	5	136.842
	6	156.14
LFB staining
		external capsule (EC)
Group	Serial number	relative IOD
Sham	1	0.948254
	2	0.925338
	3	1.02704
	4	1.00679
	5	0.971436
	6	0.924691
Model	1	0.396663
	2	0.662028
	3	0.600677
	4	0.578366
	5	0.722484
	6	0.555245
TMP (40 mg/kg)	1	0.94513
	2	1.03916
	3	0.771876
	4	1.04239
	5	0.842754
	6	0.968694
TMP (20 mg/kg)	1	1.05907
	2	0.842085
	3	0.911029
	4	1.00282
	5	0.847414
	6	0.820156
TMP (10 mg/kg)	1	0.767307
	2	0.903174
	3	0.62057
	4	0.785804
	5	0.749865
	6	0.84238
LFB staining
		internal capsule (IC)
Group	Serial number	relative IOD
Sham	1	1.08948
	2	1.07808
	3	1.129
	4	0.953567
Model	1	0.83183
	2	0.877947
	3	0.843327
	4	0.894929
TMP (40 mg/kg)	1	1.05868
	2	1.13255
	3	0.979172
	4	0.983649
TMP (20 mg/kg)	1	1.04249
	2	0.92308
	3	1.02992
	4	1.08227
TMP (10 mg/kg)	1	0.940906
	2	0.949239
	3	1.03183
	4	0.951668

## Sheet: Figure.3
DTI		peri-infarct cortex (CTX)												external capsule (EC)												internal capsule (IC)
		ipsiilateral				contralateral				ipsiilateral / contralateral				ipsiilateral				contralateral				ipsiilateral / contralateral				ipsiilateral				contralateral				ipsiilateral / contralateral
Group	Serial number	FA	ADC	AD	RD	FA	ADC	AD	RD	rFA	rADC	rAD	rRD	FA	ADC	AD	RD	FA	ADC	AD	RD	rFA	rADC	rAD	rRD	FA	ADC	AD	RD	FA	ADC	AD	RD	rFA	rADC	rAD	rRD
Sham	1	0.194	0.771	0.937	0.6885	0.197	0.775	0.941	0.6925	0.984772	0.994839	0.995749	0.994224	0.369	0.782	1.11	0.6165	0.359	0.803	1.13	0.6365	1.02786	0.973848	0.982301	0.968578	0.58	0.75	1.32	0.465	0.585	0.776	1.36	0.486	0.991453	0.966495	0.970588	0.95679
	2	0.22	0.765	0.934	0.68	0.215	0.779	0.956	0.69	1.02326	0.982028	0.976987	0.985507	0.403	0.789	1.15	0.608	0.418	0.799	1.17	0.611	0.964115	0.987484	0.982906	0.99509	0.58	0.74	1.3	0.4615	0.587	0.78	1.37	0.4835	0.988075	0.948718	0.948905	0.954498
	3	0.191	0.832	1.01	0.7445	0.193	0.815	0.985	0.7305	0.989637	1.02086	1.02538	1.01916	0.368	0.776	1.1	0.6115	0.377	0.784	1.12	0.6145	0.976127	0.989796	0.982143	0.995118	0.538	0.748	1.27	0.487	0.531	0.759	1.26	0.507	1.01318	0.985507	1.00794	0.960552
	4	0.183	0.761	0.888	0.698	0.187	0.765	0.92	0.6885	0.97861	0.994771	0.965217	1.0138	0.459	0.833	1.31	0.594	0.415	0.806	1.22	0.5975	1.10602	1.0335	1.07377	0.994142	0.508	0.796	1.31	0.54	0.528	0.807	1.35	0.536	0.962121	0.986369	0.97037	1.00746
	5	0.19	0.767	0.922	0.69	0.194	0.795	0.968	0.709	0.979381	0.96478	0.952479	0.973202	0.447	0.804	1.25	0.581	0.451	0.803	1.25	0.58	0.991131	1.00125	1	1.00172	0.491	0.767	1.24	0.53	0.504	0.782	1.27	0.536	0.974206	0.980818	0.976378	0.988806
	6	0.222	0.771	0.958	0.677	0.212	0.814	0.99	0.7255	1.04717	0.947174	0.967677	0.93315	0.446	0.785	1.19	0.58	0.456	0.846	1.31	0.613	0.97807	0.927896	0.908397	0.946166	0.58	0.733	1.3	0.45	0.589	0.755	1.35	0.4605	0.98472	0.970861	0.962963	0.977199
Model	1	0.118	1.4	1.57	1.305	0.287	0.757	0.905	0.683	0.41115	1.84941	1.73481	1.91069	0.187	1.09	1.28	0.992	0.339	0.744	1.04	0.628	0.551622	1.46505	1.23077	1.57962	0.174	1.05	1.24	0.9585	0.497	0.784	1.27	0.541	0.350101	1.33929	0.976378	1.77172
	2	0.0841	1.7	1.84	1.63	0.207	0.782	0.943	0.7005	0.40628	2.17391	1.95122	2.32691	0.209	1.38	1.68	1.24	0.312	0.848	1.15	0.698	0.669872	1.62736	1.46087	1.7765	0.345	0.831	1.14	0.6755	0.576	0.817	1.42	0.5135	0.598958	1.01714	0.802817	1.31548
	3	0.096	1.38	1.52	1.315	0.223	0.818	1.01	0.7985	0.430493	1.68704	1.50495	1.64684	0.182	1.22	1.43	1.12	0.367	0.842	1.22	0.6555	0.495913	1.44893	1.17213	1.70862	0.241	1.07	1.29	0.965	0.517	0.758	1.25	0.5105	0.466151	1.41161	1.032	1.8903
	4	0.0802	2.86	3.08	2.745	0.168	0.788	0.924	1.208	0.477381	3.62944	3.33333	2.27235	0.102	2.13	2.34	2.015	0.305	0.993	1.32	0.829	0.334426	2.14502	1.77273	2.43064	0.223	0.866	1.04	0.7785	0.656	0.661	1.24	1.539	0.339939	1.31014	0.83871	0.505848
	5	0.112	2.41	2.7	2.255	0.219	0.773	0.887	0.7155	0.511416	3.11772	3.04397	3.15164	0.192	1.31	1.54	1.19	0.379	1.03	1.43	0.8285	0.506596	1.27184	1.07692	1.43633	0.314	0.721	0.973	0.5955	0.511	0.732	1.2	0.4985	0.614481	0.984973	0.810833	1.19458
	6	0.0681	1.57	1.67	1.515	0.172	0.737	0.867	0.6715	0.39593	2.13026	1.92618	2.25614	0.225	1.1	1.36	0.9785	0.349	0.796	1.12	0.636	0.644699	1.38191	1.21429	1.53852	0.24	1.01	1.24	0.8985	0.506	0.717	1.17	0.488	0.474308	1.40865	1.05983	1.84119
TMP (40 mg/kg)	1	0.193	0.847	1.02	0.7615	0.17	0.853	1	0.7785	1.13529	0.992966	1.02	0.978163	0.427	0.804	1.19	0.61	0.519	0.789	1.28	2.225	0.822736	1.01901	0.929688	0.274157	0.576	0.746	1.29	0.4745	0.62	0.732	1.35	0.4225	0.929032	1.01913	0.955556	1.12308
	2	0.175	0.802	0.932	0.7365	0.203	0.761	0.982	0.684	0.862069	1.05388	0.949084	1.07675	0.412	0.96	1.43	0.728	0.445	0.833	1.25	0.622	0.925843	1.15246	1.144	1.17042	0.568	0.801	1.37	0.5175	0.551	0.839	1.42	0.547	1.03085	0.954708	0.964789	0.946069
	3	0.142	0.924	1.05	0.859	0.217	0.794	0.946	0.702	0.654378	1.16373	1.10994	1.22365	0.233	1.25	1.52	1.1125	0.412	0.849	1.22	0.6605	0.565534	1.47232	1.2459	1.68433	0.285	0.728	0.947	0.619	0.559	0.765	1.32	0.49	0.509839	0.951634	0.717424	1.26327
	4	0.255	0.853	1.07	0.7445	0.2	0.799	0.97	0.71	1.275	1.06758	1.10309	1.04859	0.313	0.885	1.15	0.751	0.42	0.84	1.25	0.6345	0.745238	1.05357	0.92	1.18361	0.487	0.758	1.2	0.5375	0.672	0.771	1.49	0.4115	0.724702	0.983139	0.805369	1.3062
	5	0.207	0.76	0.932	0.674	0.229	0.768	0.955	0.6845	0.90393	0.989583	0.975916	0.98466	0.402	0.816	1.21	0.617	0.422	0.792	1.19	0.5915	0.952607	1.0303	1.01681	1.04311	0.495	0.715	1.17	0.49	0.578	0.79	1.38	0.497	0.856401	0.905063	0.847826	0.985915
	6	0.203	0.811	0.977	0.7275	0.226	0.799	1	0.6955	0.89823	1.01502	0.977	1.04601	0.406	0.818	1.2	0.6285	0.393	0.781	1.16	0.591	1.03308	1.04738	1.03448	1.06345	0.51	0.769	1.25	0.527	0.556	0.783	1.35	0.5005	0.917266	0.98212	0.925926	1.05295
TMP (20 mg/kg)	1	0.0915	1.56	1.7	1.49	0.228	0.745	0.922	0.657	0.401316	2.09396	1.84382	2.26788	0.263	1.18	1.48	0.849	0.369	0.801	1.15	0.626	0.712737	1.47316	1.28696	1.35623	0.369	0.769	1.09	0.611	0.604	0.768	1.38	0.461	0.610927	1.0013	0.789855	1.32538
	2	0.232	0.756	0.952	0.6575	0.206	0.783	0.957	0.6955	1.12621	0.965517	0.994775	0.945363	0.401	0.822	1.2	0.634	0.429	0.857	1.31	0.633	0.934732	0.95916	0.916031	1.00158	0.593	0.702	1.23	0.487	0.56	0.793	1.37	0.5055	1.05893	0.885246	0.89781	0.963403
	3	0.162	0.727	0.918	0.722	0.19	0.811	0.972	0.731	0.852632	0.896424	0.944444	0.987688	0.432	0.837	1.26	0.625	0.447	0.818	1.27	0.593	0.966443	1.02323	0.992126	1.05396	0.521	0.73	1.22	0.486	0.508	0.784	1.28	0.538	1.02559	0.931122	0.953125	0.903346
	4	0.213	0.76	0.929	0.675	0.233	0.793	0.973	0.703	0.914163	0.958386	0.954779	0.960171	0.44	0.88	1.33	0.6525	0.404	0.812	1.18	0.6265	1.08911	1.08374	1.12712	1.0415	0.451	0.732	1.14	0.5295	0.582	0.754	1.34	0.4635	0.774914	0.970822	0.850746	1.14239
	5	0.102	2.33	2.58	2.21	0.168	0.819	0.953	0.7515	0.607143	2.84493	2.70724	2.94079	0.177	1.34	1.59	1.22	0.386	0.795	1.14	0.6235	0.458549	1.68553	1.39474	1.9567	0.4	0.669	0.962	0.522	0.573	0.759	1.33	0.4725	0.69808	0.881423	0.723308	1.10476
	6	0.192	0.787	0.946	0.707	0.209	0.768	0.943	0.6805	0.91866	1.02474	1.00318	1.03894	0.357	0.793	1.1	0.6395	0.385	0.77	1.11	0.5985	0.927273	1.02987	0.990991	1.0685	0.556	0.738	1.28	0.468	0.549	0.74	1.25	0.483	1.01275	0.997297	1.024	0.968944
TMP (10 mg/kg)	1	0.0826	1.83	1.98	1.755	0.2	0.792	0.962	0.7075	0.413	2.31061	2.05821	2.48057	0.394	0.892	1.29	0.694	0.367	0.839	1.2	0.658	1.07357	1.06317	1.075	1.05471	0.288	0.751	0.986	0.634	0.577	0.769	1.35	0.477	0.499133	0.976593	0.73037	1.32914
	2	0.155	0.801	0.93	0.7355	0.188	0.847	1.01	0.7635	0.824468	0.945691	0.920792	0.963327	0.298	1.18	1.52	1.005	0.376	0.868	1.24	0.6815	0.792553	1.35945	1.22581	1.47469	0.176	0.93	1.07	0.858	0.535	0.738	1.24	0.4865	0.328972	1.26016	0.862903	1.76362
	3	0.0929	1.4	1.52	1.33	0.196	0.818	0.984	0.7355	0.47398	1.71149	1.54472	1.80829	0.267	0.867	1.09	0.753	0.379	0.791	1.14	0.6165	0.704485	1.09608	0.95614	1.22141	0.288	0.732	0.954	0.6205	0.591	0.738	1.3	0.455	0.48731	0.99187	0.733846	1.36374
	4	0.0876	1.21	1.31	1.155	0.249	0.803	1.04	0.6865	0.351807	1.50685	1.25962	1.68245	0.157	1.61	1.85	1.495	0.311	0.76	0.99	0.645	0.504823	2.11842	1.86869	2.31783	0.225	0.881	1.09	0.7795	0.507	0.761	1.23	0.524	0.443787	1.15769	0.886179	1.4876
	5	0.0633	1.22	1.3	1.185	0.179	0.791	0.947	0.713	0.353631	1.54235	1.37276	1.66199	0.168	1.02	1.21	0.929	0.351	0.853	1.18	0.6915	0.478632	1.19578	1.02542	1.34346	0.243	0.714	0.896	0.6225	0.528	0.755	1.27	0.498	0.460227	0.945695	0.705512	1.25
	6	0.196	0.684	0.83	0.6115	0.194	0.766	0.926	0.6855	1.01031	0.89295	0.896328	0.89205	0.36	1.06	1.45	0.8615	0.376	0.79	1.13	0.6205	0.957447	1.34177	1.28319	1.3884	0.588	0.711	1.25	0.4435	0.577	0.792	1.39	0.494	1.01906	0.897727	0.899281	0.897773

## Sheet: Figure.4
DTT		external capsule (EC)						internal capsule (IC)
		ipsiilateral		contralateral		ipsiilateral / contralateral		ipsiilateral		contralateral		ipsiilateral / contralateral
Group	Serial number	length	density	length	density	relative length	relative density	length	density	length	density	relative length	relative density
Sham	1	5.10964	8.46667	4.38081	7.5625	1.16637	1.11956	7.99882	14.6316	7.94229	16.0556	1.00712	0.911309
	2	5.59903	8.57692	5.67932	8.2	0.985863	1.04597	8.80221	13.5	7.27166	12.8333	1.21048	1.05195
	3	4.02638	7.23077	4.37658	7.42857	0.919983	0.973373	7.80177	17.625	8.48737	15.9333	0.919221	1.10617
	4	5.49272	9.51852	5.89612	8.19231	0.931582	1.16188	8.78844	20.4737	9.07325	17.1905	0.96861	1.19099
	5	6.14578	8.15789	6.24772	11	0.983684	0.741627	6.37001	14.3	7.20053	17.1	0.884658	0.836257
	6	5.02135	7.77778	5.06432	7.46667	0.991515	1.04167	6.38719	14.4	6.62851	17.2941	0.963594	0.832653
Model	1	4.79718	5.61905	7.4474	7	0.644142	0.802721	6.80025	6.61111	9.00648	13.8125	0.75504	0.478632
	2	2.22541	2.90909	5.22571	6.13636	0.425858	0.474074	6.4163	8.95	10.3159	17.2778	0.621982	0.518006
	3	2.24206	1.84615	4.82988	9.48	0.464206	0.194742	7.6577	10.35	7.91466	17.25	0.967534	0.6
	4	1.16907	1.04348	5.63682	3.625	0.207399	0.287856	2.60531	3	6.58394	9.14286	0.395707	0.328125
	5	2.36954	1.52381	4.04933	3.44	0.585168	0.442968	3.7379	4.23529	8.79442	11.1875	0.425031	0.378574
	6	2.59634	3.66667	3.49137	4.08696	0.743645	0.897163	5.23642	6.82353	7.51746	15.7647	0.696568	0.432836
TMP (40 mg/kg)	1	5.97062	9.19355	4.94967	9.7	1.20627	0.947788	6.77581	10.9412	6.90761	10.1053	0.98092	1.08272
	2	6.47443	12.037	5.4486	11.3077	1.18827	1.0645	6.98281	10.9412	8.14144	10.8824	0.857687	1.00541
	3	3.90968	7.16667	4.73447	6.16667	0.82579	1.16216	3.34631	6.0625	7.85179	10.2667	0.426184	0.590503
	4	5.54735	9.13043	4.44555	9.03704	1.24784	1.01033	8.44829	14.6111	9.86059	17.2667	0.856773	0.846203
	5	5.22427	9.33333	6.02321	12.9167	0.867356	0.722581	8.03949	13.1333	7.83487	15.5625	1.02612	0.843909
	6	5.02927	8.82143	5.67697	10.4231	0.885907	0.846336	6.60507	16.381	6.71742	16.3125	0.983275	1.0042
TMP (20 mg/kg)	1	3.19356	3.44	4.93271	6.6	0.647425	0.521212	5.37137	9.9375	8.46018	16.3333	0.6349	0.608418
	2	7.17175	8.28	5.44466	10.2917	1.31721	0.804534	7.62807	10.8125	10.5459	24.3529	0.723321	0.443992
	3	3.70148	6.6	5.46755	9.4	0.676991	0.702128	6.25354	16.1875	8.17628	13.4706	0.764839	1.20169
	4	4.29459	7.65	5.55847	9.48	0.772621	0.806962	6.55596	14.4706	8.05835	21.6	0.813561	0.669935
	5	3.18393	4.92308	6.16105	8.84615	0.516784	0.556522	6.14586	7.16667	8.46327	12.5294	0.72618	0.571987
	6	5.75994	8.26087	5.74261	6.875	1.00302	1.20158	9.26443	15.8421	7.75062	13.0526	1.19531	1.21371
TMP (10 mg/kg)	1	5.17866	6.69231	6.60019	7.92593	0.784623	0.844357	5.15914	5.66667	9.05223	17.5714	0.56993	0.322493
	2	1.53184	2.15789	4.31951	2.76471	0.354633	0.780515	2.62777	5.64286	6.32732	8.38462	0.415305	0.673001
	3	4.6587	4.91304	5.30911	10.7308	0.877492	0.457846	5.26769	10.6429	8.65543	18.8125	0.608599	0.565733
	4	3.36795	1.57143	3.51619	4.16667	0.957841	0.377143	2.61311	5.6	6.80802	11	0.383828	0.509091
	5	2.56022	4.22222	4.93288	7.35714	0.519011	0.573894	5.39954	7.55556	8.25568	16.8421	0.654039	0.448611
	6	4.3388	4.54167	4.6412	6.61538	0.934844	0.686531	4.92257	5.93333	6.84778	22.8824	0.718856	0.259297

## Sheet: Figure.5
ASL-CBF
		peri-infarct cortex (CTX)			external capsule (EC)			internal capsule (IC)
Group	Serial number	ipsiilateral CBF	contralateral CBF	rCBF	ipsiilateral CBF	contralateral CBF	rCBF	ipsiilateral CBF	contralateral CBF	rCBF
Sham	1	43.4	44.4	0.977477	37.6	36.9	1.01897	50.5	49.6	1.01815
	2	35.8	36.3	0.986226	26.6	28.5	0.933333	33.4	35.5	0.940845
	3	37	39.7	0.93199	31.5	32.2	0.978261	31.1	33	0.942424
	4	35	36.9	0.948509	24.7	22.7	1.08811	35.1	32.3	1.08669
	5	43	41.6	1.03365	27.6	28.8	0.958333	49.4	51.1	0.966732
	6	43.9	42.9	1.02331	33.6	34.3	0.979592	31.2	33.3	0.936937
Model	1	10.9	76.1	0.143233	26.1	45.8	0.569869	46.6	66.5	0.700752
	2	27.2	50.5	0.538614	12.3	33.6	0.366071	34.9	63.6	0.548742
	3	12.4	66.9	0.185351	26.4	38.8	0.680412	22	31.7	0.694006
	4	29.1	40.2	0.723881	7.39	16.8	0.439881	17.2	28.5	0.603509
	5	27.7	77.8	0.356041	8.93	32.1	0.278193	16	38.7	0.413437
	6	32.2	43.2	0.74537	11.2	26.7	0.419476	35	45.3	0.772627
TMP (40 mg/kg)	1	37.8	43.6	0.866972	21.9	26.9	0.814126	24.2	23.6	1.02542
	2	47.5	40.6	1.16995	8.38	9.69	0.864809	23.3	25.8	0.903101
	3	32.5	43.9	0.740319	21.7	30.7	0.70684	30.4	31.8	0.955975
	4	48.3	51.2	0.943359	18.6	22	0.845455	35.6	40.4	0.881188
	5	46.6	49.4	0.94332	21	28.8	0.729167	19.3	22.1	0.873303
	6	44.2	44.5	0.993258	28.5	32.5	0.876923	28.4	33	0.860606
TMP (20 mg/kg)	1	40.3	45.5	0.885714	22	26.6	0.827068	21.3	36	0.591667
	2	29	41.3	0.702179	22.3	24.9	0.895582	49.2	49.6	0.991935
	3	50.3	46.5	1.08172	26.7	30.4	0.878289	28.4	34.8	0.816092
	4	43.8	47.1	0.929936	23.8	32.1	0.741433	45.2	53.2	0.849624
	5	35.9	36	0.997222	14.7	23.1	0.636364	23.4	30.6	0.764706
	6	37.5	40.1	0.935162	18.4	26.6	0.691729	34.1	43.2	0.789352
TMP (10 mg/kg)	1	38.8	44.3	0.875847	11.4	15.8	0.721519	27.8	39.6	0.70202
	2	32.9	44.9	0.732739	17.5	26.7	0.655431	13.1	16.7	0.784431
	3	55.8	60.3	0.925373	31.1	41.9	0.742243	32.2	49.3	0.653144
	4	45.8	48.6	0.942387	26.5	34	0.779412	37.4	52.1	0.71785
	5	41.6	40.9	1.01711	8.86	10.3	0.860194	21.3	31.1	0.684887
	6	43.1	45.6	0.945175	23	26.9	0.855019	39.4	50	0.788
Correlations between DTI metrics (rFA, rADC) and rCBF
		peri-infarct cortex (CTX)			external capsule (EC)			internal capsule (IC)
Group	Serial number	rCBF	rFA	rADC	rCBF	rFA	rADC	rCBF	rFA	rADC
Sham	1	0.977477	0.984772	0.994839	1.01897	1.02786	0.973848	1.01815	0.991453	0.966495
	2	1.0649	1.02326	0.982028	0.94898	0.964115	0.987484	0.940845	1.01439	1.03951
	3	0.986226	0.989637	1.02086	0.978261	0.976127	0.989796	0.942424	1.01318	0.985507
	4	0.93199	0.97861	0.994771	1.08811	1.10602	1.0335	1.08669	0.962121	0.986369
	5	1.03365	0.979381	0.96478	0.958333	0.991131	1.00125	0.966732	0.974206	0.980818
	6	1.02331	1.04717	0.947174	0.979592	0.97807	0.927896	0.936937	0.98472	0.970861
Model	1	0.143233	0.41115	1.84941	0.569869	0.551622	1.46505	0.700752	0.350101	1.33929
	2	0.538614	0.40628	2.17391	0.366071	0.669872	1.62736	0.548742	0.598958	1.01714
	3	0.185351	0.430493	1.68704	0.680412	0.495913	1.44893	0.694006	0.466151	1.41161
	4	0.723881	0.477381	3.62944	0.439881	0.334426	2.14502	0.603509	0.339939	1.31014
	5	0.356041	0.511416	3.11772	0.278193	0.474026	1.66019	0.413437	0.434234	1.21216
	6	0.74537	0.39593	2.13026	0.419476	0.644699	1.38191	0.772627	0.474308	1.40865
TMP (40 mg/kg)	1	1.16995	1.13529	0.992966	0.864809	0.925843	1.15246	1.02542	0.929032	1.01913
	2	0.740319	0.862069	1.05388	0.74477	0.610039	1.03169	0.903101	1.03085	0.954708
	3	0.943359	0.654378	1.16373	0.70684	0.763934	1.09909	0.95966	1.04983	0.948232
	4	0.94332	1.275	1.06758	0.845455	0.745238	1.05357	0.955975	0.853598	0.951634
	5	0.993258	0.90393	0.989583	0.729167	0.952607	1.0303	0.873303	0.856401	0.905063
	6	1.18727	0.89823	1.01502	0.876923	1.03308	1.04738	0.860606	0.917266	0.98212
TMP (20 mg/kg)	1	0.885714	0.401316	2.09396	0.827068	0.712737	1.47316	0.591667	0.610927	1.0013
	2	0.935162	0.91866	1.02474	0.691729	0.927273	1.02987	0.789352	1.01275	0.997297
	3	0.702179	1.12621	0.965517	0.895582	0.934732	0.95916	0.991935	1.05893	0.885246
	4	1.08172	0.852632	0.896424	0.878289	0.966443	1.02323	0.816092	1.02559	0.931122
	5	0.929936	0.914163	0.958386	0.741433	1.08911	1.08374	0.849624	0.774914	0.970822
	6	0.997222	0.35815	2.05026	0.636364	0.458549	1.68553	0.764706	0.69808	0.881423
TMP (10 mg/kg)	1	0.875847	0.824468	0.945691	0.646739	0.422581	1.71518	0.70202	0.499133	0.976593
	2	0.732739	0.47398	1.71149	0.721519	1.07357	1.06317	0.784431	0.328972	1.26016
	3	0.925373	0.351807	1.50685	0.655431	0.792553	1.35945	0.653144	0.48731	0.99187
	4	0.942387	0.547739	2.37584	0.742243	0.704485	1.09608	0.71785	0.443787	1.15769
	5	1.01711	0.353631	1.54235	0.860194	0.478632	1.19578	0.684887	0.460227	0.945695
	6	0.945175	1.01031	0.89295	0.855019	0.957447	1.34177	0.788	1.01906	0.897727

## Sheet: Figure.6
Western blot		GAP-43			SYN
Group	Serial number	GAPDH	GAP-43	GAP-43/GAPDH	GAPDH	SYN	SYN/GAPDH
Sham	1	14078.1	11971.4	0.850359	18228.2	9514.64	0.521974
	2	9208.4	11376.2	1.23541	13462.2	18505.5	1.37462
	3	21904.3	16407.6	0.74906	13765.1	9489.76	0.689407
	4	11693.6	13404.6	1.14631	17360.6	19796.5	1.14031
Model	1	17694.2	11222.2	0.634231	17694.2	3212.08	0.181533
	2	11131.6	6398.98	0.57485	11131.6	6119.98	0.549786
	3	11796.8	5530.79	0.46884	17623.6	12710.2	0.721202
	4	14503	3383.35	0.233285	20061.9	11174.5	0.557002
TMP (40 mg/kg)	1	19009.9	19062.6	1.00277	14055.5	18750.4	1.33403
	2	13391.7	20492.9	1.53027	15538.4	15855.2	1.02039
	3	15538.4	16827.7	1.08297	10069.2	12850.8	1.27625
	4	10069.2	18219.2	1.8094	16602.8	16062.5	0.967458
TMP (20 mg/kg)	1	19450.3	23841.3	1.22575	19450.3	23409.1	1.20353
	2	14592	21310.9	1.46045	15659.3	18244.9	1.16511
	3	15659.3	18821.1	1.20191	11215.5	15325.6	1.36647
	4	11215.5	15349.1	1.36856	16039.3	21528.5	1.34223
TMP (10 mg/kg)	1	17479	20087.7	1.14925	17479	19237.4	1.1006
	2	19189.9	15772.8	0.821932	19189.9	19771.5	1.03031
	3	12259	19170	1.56375	12259	18368.6	1.49838
	4	22852.5	15581.1	0.681811	22852.5	23104.2	1.01101
TEM-Axons
Group	Serial number	r (μm)	R (μm)	g-ratio (r/R)	score of axonal mitochondrial damage
Sham	1	1.254	1.951	0.642747	0
	2	0.343	0.526	0.652091	3
	3	0.41	0.608	0.674342	1
	4	0.462	0.664	0.695783	0
	5	0.541	0.767	0.705346	3
	6	0.5	0.736	0.679348	2
	7	0.527	0.689	0.764877	1
	8	0.548	0.778	0.70437	0
	9	0.67	0.939	0.713525	0
	10	0.582	0.771	0.754864	1
	11	0.552	0.798	0.691729	4
	12	0.762	1.051	0.725024	3
	13	0.592	0.773	0.765847	0
	14	0.786	0.915	0.859016	3
	15	0.499	0.677	0.737075	1
	16	0.694	0.939	0.739084	1
	17	0.757	1.004	0.753984	0
	18	0.459	0.634	0.723975	0
	19	1.09	1.481	0.735989	1
	20	0.828	1.026	0.807018	0
	21	0.517	0.75	0.689333	0
Model	1	0.462	0.788	0.586294	4
	2	0.432	0.805	0.536646	4
	3	0.509	0.768	0.66276	4
	4	1.007	1.392	0.72342	4
	5	0.389	0.984	0.395325	3
	6	0.325	0.572	0.568182	4
	7	0.531	0.741	0.716599	4
	8	0.501	0.715	0.700699	3
	9	0.739	1.091	0.67736	4
	10	0.839	1.198	0.700334	4
	11	0.504	0.888	0.567568	4
	12	0.203	0.317	0.640379	4
	13	0.613	0.941	0.651435	4
	14	0.645	0.828	0.778986	4
	15	0.307	0.466	0.658798	4
	16	0.738	1.735	0.42536	4
	17	0.701	1.56	0.449359	4
	18	1.458	2.245	0.649443	4
	19	0.728	1.382	0.526773	4
	20	1.425	2.184	0.652473	3
	21	0.524	0.877	0.597491	4
	22	0.513	0.804	0.63806	4
	23	0.67	1.059	0.632672	3
	24	0.248	0.578	0.429066	4
	25	0.17	0.398	0.427136	4
	26	0.547	1.106	0.494575	4
	27	0.316	0.847	0.373081	4
	28	0.867	1.07	0.81028	4
	29	0.329	2.43	0.135391	4
	30	2.594	4.204	0.617031	4
	31	0.618	1.326	0.466063	4
	32	0.333	0.673	0.494799	4
	33	0.36	0.711	0.506329	4
	34	0.273	0.582	0.469072	4
	35	0.484	0.725	0.667586	4
	36	0.277	0.474	0.584388	4
	37	0.883	1.603	0.550842	4
	38	0.655	1.596	0.410401	4
	39	0.689	1.107	0.622403	4
	40	0.305	0.545	0.559633	3
	41	0.464	1.036	0.447876	3
	42	1.185	1.918	0.617831	3
TMP (40 mg/kg)	1	0.908	0.981	0.925586	2
	2	0.242	0.306	0.79085	4
	3	0.471	0.751	0.627164	4
	4	0.145	0.308	0.470779	4
	5	0.55	0.817	0.673195	2
	6	0.418	0.564	0.741135	4
	7	0.888	1.219	0.728466	4
	8	0.709	1.238	0.572698	4
	9	0.857	1.048	0.817748	2
	10	0.684	0.891	0.767677	3
	11	0.661	0.827	0.799274	3
	12	1.104	1.359	0.812362	2
	13	0.707	1.009	0.700694	4
	14	0.556	0.754	0.737401	2
	15	0.155	0.357	0.434174	4
	16	0.581	0.942	0.616773	2
	17	0.82	1.018	0.805501	2
	18	0.707	0.898	0.787305	2
	19	0.818	1.121	0.729706	1
	20	0.752	0.953	0.789087	1
	21	0.838	1.192	0.70302	2
	22	0.54	0.746	0.723861	3
	23	0.53	0.698	0.759312	4
	24	0.64	1.002	0.638723	2
	25	0.429	0.649	0.661017	2
	26	0.545	0.963	0.56594	2
	27	0.803	1.275	0.629804	3
	28	1.134	1.344	0.84375	1
	29	0.672	0.909	0.739274	2
	30	0.329	0.476	0.691176	4
	31	0.682	0.939	0.726305	4
	32	0.431	0.686	0.62828	4
	33	0.406	0.569	0.713533	3
	34	0.583	0.824	0.707524	4
	35	0.323	0.548	0.589416	3
	36	0.682	1.058	0.644612	3
	37	0.286	0.574	0.498258	1
	38	0.105	0.174	0.603448	2
	39	0.345	0.449	0.768374	3
	40	0.433	0.726	0.596419	3
	41	0.296	0.502	0.589641	3
	42	0.553	0.865	0.639306	3
	43	0.609	0.788	0.772843	2
	44	0.838	1.022	0.819961	2
	45	0.62	0.999	0.620621	2
	46	0.449	0.729	0.615912	2
	47	0.361	0.559	0.645796	4
	48	1.18	1.516	0.778364	2
TMP (20 mg/kg)	1	0.601	0.906	0.663355	4
	2	1.261	1.556	0.810411	1
	3	0.833	1.237	0.673403	4
	4	0.324	0.592	0.547297	4
	5	0.296	0.455	0.650549	4
	6	0.701	1.028	0.681907	4
	7	0.735	0.979	0.750766	4
	8	0.442	0.589	0.750424	4
	9	0.576	0.697	0.826399	4
	10	0.602	0.775	0.776774	4
	11	0.253	0.412	0.614078	4
	12	0.593	0.723	0.820194	4
	13	0.626	0.766	0.817232	4
	14	0.549	0.785	0.699363	2
	15	0.343	0.626	0.547923	4
	16	0.386	0.743	0.519515	4
	17	0.654	1.064	0.614662	3
	18	0.56	0.803	0.697385	3
	19	0.57	0.851	0.6698	4
	20	0.641	0.84	0.763095	4
	21	0.602	0.812	0.741379	4
	22	0.287	0.58	0.494828	4
	23	0.79	1.153	0.685169	2
	24	1.048	1.427	0.734408	4
	25	0.566	0.709	0.798307	3
	26	0.408	0.644	0.63354	4
	27	0.293	0.448	0.654018	4
	28	0.53	0.632	0.838608	4
	29	0.263	0.375	0.701333	4
	30	1.103	1.592	0.692839	3
	31	0.958	1.391	0.688713	4
	32	1.163	1.607	0.723709	4
	33	0.535	0.79	0.677215	3
	34	1.188	1.525	0.779016	3
	35	0.516	1.105	0.466968	4
	36	0.27	0.453	0.596026	4
	37	0.259	0.404	0.641089	2
	38	0.919	1.13	0.813274	3
	39	0.721	1.043	0.691275	3
	40	0.446	0.587	0.759796	4
	41	0.311	0.472	0.658898	4
	42	0.64	0.836	0.76555	4
	43	0.366	0.526	0.695817	4
	44	0.174	0.337	0.51632	4
	45	0.957	1.342	0.713115	4
	46	1.488	2.066	0.720232	4
	47	1.261	1.823	0.691717	3
	48	0.828	1.637	0.505803	3
	49	0.366	1.127	0.324756	2
	50	0.611	0.872	0.700688	4
	51	0.199	0.359	0.554318	4
	52	0.613	0.814	0.753071	3
	53	0.289	0.49	0.589796	3
	54	0.313	0.468	0.668803	2
	55	1.05	1.377	0.762527	2
	56	0.32	0.535	0.598131	3
	57	0.52	0.782	0.664962	3
	58	0.84	1.357	0.619013	3
	59	0.943	1.286	0.733281	3
	60	1.194	1.627	0.733866	3
	61	0.677	0.892	0.758969	3
	62	0.925	1.162	0.796041	3
TMP (10 mg/kg)	1	0.668	1.142	0.584939	4
	2	0.464	0.656	0.707317	3
	3	0.398	0.503	0.791252	4
	4	0.725	1.033	0.701839	4
	5	0.595	0.879	0.676906	4
	6	0.619	0.894	0.692394	4
	7	0.888	1.196	0.742475	3
	8	0.923	1.146	0.80541	4
	9	0.927	1.177	0.787596	3
	10	0.479	0.942	0.508493	4
	11	0.406	0.639	0.635368	4
	12	0.871	1.122	0.776292	3
	13	0.546	0.9	0.606667	4
	14	0.37	0.56	0.660714	4
	15	0.276	0.402	0.686567	4
	16	0.458	0.69	0.663768	4
	17	1.982	2.367	0.837347	4
	18	0.472	0.76	0.621053	3
	19	0.403	0.785	0.513376	3
	20	0.698	0.928	0.752155	3
	21	0.513	0.723	0.709544	2
	22	0.359	0.704	0.509943	2
	23	0.595	0.917	0.648855	2
	24	0.78	0.958	0.814196	4
	25	0.577	0.889	0.649044	4
	26	0.257	0.53	0.484906	2
	27	0.747	1.617	0.461967	4
	28	0.65	1.329	0.48909	3
	29	0.652	0.913	0.714129	4
	30	0.62	0.96	0.645833	4
	31	1.152	1.521	0.757396	3
	32	0.285	0.748	0.381016	2
	33	0.528	0.852	0.619718	3
	34	1.351	1.877	0.719766	4
	35	0.595	0.898	0.662584	4
	36	1.267	1.549	0.817947	3
	37	0.587	0.775	0.757419	2
	38	0.466	0.634	0.735016	4
	39	1.047	1.447	0.723566	4
	40	0.612	0.836	0.732057	4
	41	0.15	0.34	0.441176	2
	42	0.676	0.837	0.807646	3
	43	0.379	0.437	0.867277	3
	44	0.239	0.365	0.654795	3
TEM-Synapses
Group	Serial number	curvature of postsynaptic membranes (nm)	width of synaptic clefts (nm)	length of presynaptic membranes (nm)	thickness of PSD (nm)	number of vesicles in presynaptic membranes	score of synaptic mitochondrial damage
Sham	1	1.12628	18.446	645.203	34.813	84	1
	2	1.12458	10.302	696.48	50.046	60	0
	3	1.09302	16.394	538.059	55.121	21	1
	4	1.09034	21.59	1003.29	35.766	78	1
	5	1.15058	17.227	765.892	34.588	51	1
	6	1.13537	14.315	766.404	28.202	53	0
	7	1.20916	9.907	610.47	57.462	45	1
	8	1.12372	12.741	741.705	37.215	50	1
	9	1.03388	14.867	671.292	41.614	47	3
	10	1.50852	13.748	774.4	58.741	41	2
	11	1.12418	11.417	532.341	41.559	33	1
	12	1.24106	21.134	1155.15	67.677	106	0
	13	1.1109	12.337	1255.82	52.219	34	0
	14	1.09082	21.738	855.617	27.98	85	0
	15	1.147	16.288	567.459	48.441	76	1
	16	1.19334	18.943	1175.85	47.358	42	0
	17	1.18284	17.002	886.623	55.521	34	1
	18	1.19013	17.562	775.961	43.283	64	1
Model	1	1.15426	70.155	1000.55	6.299	88	3
	2	1.08818	27.874	432.463	9.716	54	4
	3	1.03173	21.653	529.15	41.823	34	4
	4	1.00214	22.568	305.943	26.123	12	4
	5	1.06288	18.586	456.906	45.275	7	4
	6	1.07072	26.979	701.689	26.211	27	3
	7	1.00249	17.365	617.093	54.806	24	2
	8	1.08536	32.479	492.134	42.377	22	3
	9	1.05618	35.469	1019.57	29.492	53	4
	10	1.03276	23.578	373.293	10.981	39	4
	11	1.13939	22.918	365.104	24.659	29	4
	12	1.05032	18.949	367.665	23.106	32	4
	13	1.23089	33.781	498.548	37.053	34	2
	14	1.02901	23.578	284.896	28.256	12	3
	15	1.07993	27.43	452.391	31.138	23	3
	16	1.08676	29.308	932.378	14.685	25	4
	17	1.09198	35.258	388.782	30.9	19	4
	18	1.02652	30.816	768.844	32.18	34	4
	19	1.00213	32.18	664.336	26.733	34	4
	20	1.13601	25.201	571.492	30.159	22	4
	21	1.07976	30.34	321.279	35.766	31	4
	22	1.06277	31.865	421.012	42.109	28	4
	23	1.10065	29.981	514.973	14.976	24	4
TMP (40 mg/kg)	1	1.11081	24.427	1106.1	37.898	60	3
	2	1.16101	20.09	768.803	57.685	60	0
	3	1.29976	22.868	1099.13	61.191	57	3
	4	1.16635	20.235	841.487	76.991	128	1
	5	1.11534	30.776	556.038	36.569	30	2
	6	1.26304	15.857	907.538	59.442	46	3
	7	1.19752	17.229	625.366	46.416	27	1
	8	1.28599	22.853	660.761	52.6	78	0
	9	1.13112	19.426	613.408	61.854	95	3
	10	1.20172	18.236	604.841	85.329	45	0
	11	1.15825	14.401	676.644	37.752	33	0
	12	1.10332	14.582	678.571	63.783	123	3
	13	1.17965	13.831	980.84	34.121	87	3
	14	1.1059	12.804	861.475	77.725	43	3
	15	1.0914	13.824	778.516	79.651	57	3
	16	1.11758	15.322	782.045	49.35	34	3
	17	1.11019	23.744	605.668	44.275	46	4
	18	1.10778	16.581	469.888	48.749	33	3
TMP (20 mg/kg)	1	1.13724	25.088	474.723	48.14	65	4
	2	1.08544	15.814	693.347	66.253	62	4
	3	1.13255	21.601	530.661	50.037	24	1
	4	1.08357	17.69	468.954	74.727	33	3
	5	1.08678	19.977	458.809	48.884	43	4
	6	1.18642	17.105	573.087	60.176	52	3
	7	1.12602	20.66	460.282	71.733	32	3
	8	1.10084	24.772	483.422	50.208	85	3
	9	1.11044	10.866	994.563	63.354	102	3
	10	1.14826	26.452	423.772	36.697	34	1
	11	1.1194	17.951	370.227	48.161	22	3
	12	1.03388	20.14	869.875	30.592	41	3
	13	1.05391	17.742	780.459	44.305	35	1
	14	1.22351	20.216	674.539	40.247	69	4
	15	1.21244	25.743	511.597	12.877	37	3
	16	1.13651	23.602	493.301	48.49	48	2
	17	1.13767	23.353	460.483	45.704	96	4
	18	1.11239	19.857	618.463	53.91	28	4
	19	1.18507	17.03	608.932	43.347	48	3
	20	1.19015	20.694	767.202	40.777	35	1
	21	1.14209	21.538	556.411	56.621	21	4
TMP (10 mg/kg)	1	1.23137	20.465	722.999	38.382	26	4
	2	1.1299	21.197	873.521	36.616	20	4
	3	1.04518	25.53	820.681	40.565	44	2
	4	1.23716	26.979	752.097	33.102	47	3
	5	1.0623	18.886	1206.75	62.775	34	1
	6	1.02404	25.417	969.861	38.7	43	3
	7	1.03555	21.565	817.471	34.922	24	3
	8	1.02749	21.197	1005.34	55.258	45	3
	9	1.0561	28.459	473.182	58.216	32	1
	10	1.31918	23.638	583.779	36.616	25	1
	11	1.1892	20.694	472.414	50.766	62	3
	12	1.1242	23.106	510.004	45.711	17	4
	13	1.07962	25.354	1484.06	73.874	107	1
	14	1.00411	19.269	630.301	46.13	63	3
	15	1.13638	16.912	277.083	36.678	51	0
	16	1.21254	23.953	829.909	49.763	18	0
	17	1.0603	26.395	725.444	33.275	60	3
	18	1.28387	16.481	375.482	40.432	20	4
	19	1.43446	21.988	363.893	38.252	21	4

## Sheet: Figure.7
Western blot		Netrin-1			DCC			Slit-2			Robo-1			NogoA			NgR			RhoA			ROCK-2
Group	Serial number	GAPDH	Netrin-1	Netrin-1/GAPDH	GAPDH	DCC	DCC/GAPDH	GAPDH	Slit-2	Slit-2/GAPDH	GAPDH	Robo-1	Robo-1/GAPDH	GAPDH	NogoA	NogoA/GAPDH	GAPDH	NgR	NgR/GAPDH	GAPDH	RhoA	RhoA/GAPDH	GAPDH	ROCK-2	ROCK-2/GAPDH
Sham	1	17703.5	16776	0.947611	14078.1	8612.93	0.611799	11706.9	15227.4	1.30073	11316.2	19661.1	1.73742	14078.1	5350.5	0.380059	9208.4	6836.1	0.742377	19145.6	4034.52	0.210728	18228.2	5890.52	0.323155
	2	15407.3	13093.8	0.84984	9208.4	8734.52	0.948538	13300.4	14498.6	1.09009	8718.03	11624.7	1.33341	15641.6	5832.45	0.37288	22214.5	13737.8	0.618417	11706.9	9736.37	0.83168	13462.2	8408.28	0.624583
	3	16241.9	11229.2	0.691369	20003.6	11820.1	0.590899	17719.2	18963	1.0702	22214.5	23896.1	1.0757	17719.2	12094.2	0.682552	17719.2	10881.4	0.614101	22214.5	7725.23	0.347756	15860.9	6657.4	0.419736
	4	14744.2	12213.5	0.828364	11693.6	14610.5	1.24944	12529.6	13887.6	1.10838	19492.6	22391.2	1.1487	19492.6	8785.1	0.450689	19492.6	14058.1	0.7212	19492.6	11205.9	0.574881	17360.6	10459.5	0.602486
Model	1	14245.2	10246.4	0.719286	17694.2	8357.05	0.472304	13951.5	5074.2	0.363703	10836.6	7291.18	0.672831	17694.2	18821.8	1.06372	17694.2	25505.3	1.44145	10836.6	16104.1	1.48609	12946.8	21798.9	1.68373
	2	11063.5	6807.98	0.615354	11796.8	1137.28	0.0964065	13430.4	4722.15	0.351602	10050.9	8332	0.828984	11131.6	23073.4	2.07279	11131.6	23008.7	2.06697	13430.4	19384.6	1.44333	11334.6	18548.3	1.63643
	3	15812.2	15480.2	0.979004	15604.6	5847.28	0.374714	21630.2	4462.4	0.206304	20262.3	11162.3	0.550888	20262.3	24678.2	1.21794	18682.1	21733.3	1.16332	12961.1	18403.9	1.41993	17623.6	20934.9	1.18789
	4	19100.2	11118.1	0.582091	20061.9	1700.01	0.0847384	20039.1	7100.28	0.354321	17456.1	5965.23	0.341728	17456.1	15808.4	0.905608	17456.1	18613.9	1.06632	20262.3	19315.5	0.95327	13558.5	20812.6	1.53502
TMP (40 mg/kg)	1	17131.1	18592.3	1.0853	14055.5	13327.9	0.948238	19611.7	16561.8	0.844483	17964.5	26605.6	1.48101	19009.9	9842.98	0.517781	19009.9	7553.35	0.397337	10309.2	2148.62	0.208419	17254.9	5752.69	0.333395
	2	10505.1	17430.8	1.65927	13391.7	9615.52	0.718021	13369	17693	1.32344	10309.2	13060.3	1.26686	14055.5	5262.33	0.374397	14055.5	14025.7	0.997883	13391.7	7955.4	0.594055	17187.8	7558.52	0.43976
	3	16409.3	19918.8	1.21387	15538.4	16000.9	1.02977	16409.3	16583.8	1.01063	9705.03	25633	2.64121	10069.2	5780.45	0.574071	13391.7	8464.45	0.632067	15538.4	12146.8	0.781725	21501.6	6971.28	0.324221
	4	15184.5	22789.6	1.50084	10069.2	13910.6	1.38149	16729.6	16204.1	0.968585	20548.9	29060.6	1.41421	16602.8	6455.81	0.38884	15538.4	7666	0.493359	20548.9	12472.1	0.606947	18123.3	6765.4	0.373298
TMP (20 mg/kg)	1	17474.3	22260.1	1.27387	14592	18521.6	1.2693	18743.5	18153.7	0.968534	12391	19620.2	1.58343	18660.5	8305.57	0.445088	19450.3	16174	0.831553	12391	6293.86	0.50794	21024.7	8498.1	0.404196
	2	22960.8	19655.7	0.856057	15659.3	16747.2	1.06947	20916.9	19020.8	0.909353	12666.8	17642.9	1.39285	19450.3	7706.86	0.396233	14592	6168.57	0.422737	17100.3	10311.9	0.603024	18552.6	9145.54	0.492951
	3	10618.4	15192.6	1.43078	11215.5	10222.9	0.911493	12652.6	11271	0.890804	24411.9	26581.7	1.08888	14592	11734.8	0.804196	15659.3	4070.98	0.259971	20916.9	10818	0.51719	24183.9	6426.81	0.265748
	4	18522.8	16644.3	0.898589	16039.3	13962.3	0.870506	11708.2	11446.6	0.977655	17405.2	18392.3	1.05671	16039.3	8856.52	0.552174	16430.6	20081	1.22217	20326.5	12742.8	0.626905	16433.3	10779.1	0.655926
TMP (10 mg/kg)	1	21679.1	14491.9	0.668476	17479	20837.7	1.19216	21163.5	13888.6	0.656255	20226.9	22309.2	1.10295	24615.2	12531.1	0.509078	18383.3	10063.4	0.547417	16327.8	12284.4	0.752363	17273.6	7653.52	0.443075
	2	17831	10948.9	0.614036	19189.9	20105.7	1.04772	21968	19683.4	0.896006	17147.8	27225	1.58767	17479	8631.03	0.493795	17479	7259.74	0.415341	19009.2	11964.2	0.629389	23077.7	5358.03	0.232174
	3	12766.8	13664.1	1.07029	12259	14577.6	1.18913	13570.4	16887.3	1.24442	15558.6	21831	1.40314	19189.9	7232.03	0.376866	12259	3981.15	0.324754	21968	15105.5	0.687615	17257.5	13527.9	0.783886
	4	19114.1	16001.7	0.837171	22852.5	22885	1.00142	19114.1	14864	0.777647	15801	23092.4	1.46146	12259	10769.4	0.87849	15801	7563.08	0.478646	13570.4	4911.62	0.361935	24519.2	12459.5	0.508151

## Sheet: Figure.8
Gait analysis		Ataxia Coefficient				Steps				Cadence (steps/s)				Stride length (cm)				Paw area (cm^2)				hindlimb shared stance time (s)
Group	Serial number	left forelimbs (LF)	right forelimbs (LH)	left hindlimbs (LH)	right hindlimbs (RH)	left forelimbs (LF)	right forelimbs (LH)	left hindlimbs (LH)	right hindlimbs (RH)	left forelimbs (LF)	right forelimbs (LH)	left hindlimbs (LH)	right hindlimbs (RH)	left forelimbs (LF)	right forelimbs (LH)	left hindlimbs (LH)	right hindlimbs (RH)	left forelimbs (LF)	right forelimbs (LH)	left hindlimbs (LH)	right hindlimbs (RH)
Sham	1	2.74	2.20667	1.41	1.73333	15.5	11.6667	10.6667	11.1667	9.8	7.7	7.13333	7.06667	6.06667	8.06667	4	9.6	1.36	3.21	0.936667	2.51333	0.133
	2	1.32667	1.19667	1.77	0.736667	5.33333	4	9.33333	3.33333	2.76667	1.96667	4.63333	1.76667	1.56667	2.73333	1.9	3.96667	0.486667	1.01667	0.786667	1.77333	0.430333
	3	2.36667	2.23667	2.67333	2.15	19.5	9.66667	14.8333	7	8.03333	6.2	9.86667	9	1.96667	2.63333	1.66667	1.76667	0.74	1.38	0.616667	0.82	0.156667
	4	1.57333	1.79333	2.24	2.14	11.3333	8.16667	12.3333	11.6667	6.5	5.66667	6.8	7.23333	2.76667	3.3	3.46667	2.9	0.88	1.38333	1.22	1.72333	0.086
	5	1.60667	2.64667	2.19667	2.09667	11.6667	10.3333	13	12.8333	4.13333	3.26667	5.36667	3.26667	4.43333	6.06667	3.4	5.76667	1.01333	2.15333	0.913333	1.92667	0.148
	6	2.09667	1.14	2.74333	1.51667	8.66667	6.5	11	5.83333	6.06667	7.53333	8.66667	6.46667	2.66667	2.16667	1.8	2.53333	0.82	0.86	1.1	1.67	0.328
	7	1.62667	2.21333	2.47667	2.34333	10.1667	13.1667	14	10.5	8.38333	8.15	9.16667	8.83333	1.95	1.96667	1.71667	1.83333	0.793333	0.855	0.413333	0.461667	0.066
	8	1.46	1.18333	1.21667	1.22667	8	7.5	9	6.83333	4.1	4	4.06667	3.43333	5.4	4.33333	6.8	6.36667	1.21	2.17333	1.11667	2.14	0.281
	9	0.756667	1.04667	1.68	1.04	2.5	3.33333	5	4	2.23333	2.63333	3.36667	3.63333	6.93333	6.33333	4.9	5.36667	1.91	3.38	1.33667	2.85667	0.359
	10	1.87667	2.24667	1.64333	0.95	7	8.66667	7	5.83333	3.7	4.53333	3.5	3.63333	4.73333	4.53333	6.06667	5.8	1.13	2.55	1.40667	3.1	0.419333
Model	1	2.05	2.22167	2.10667	2.71833	12.5	12.5	12.4167	15	8.35	8.38333	8.86667	10.25	1.96667	1.9	2.06667	1.6	1.08667	1.12	0.711667	0.833333	0.0345
	2	2.09333	2.59667	2.43333	3.26333	16.8333	12.5	18	17.5	8.03333	6	8.96667	8.3	2	2.63333	1.8	1.96667	0.396667	0.55	0.31	0.436667	0.095
	3	2.04333	1.93	2.67333	2.61	15.3333	14	16.6667	18.5	6.9	6.5	7.76667	8.16667	2.3	2.56667	2.1	1.93333	0.816667	1.01667	0.74	0.86	0.0653333
	4	2.16667	2.55	2.26333	2.29333	21	18.3333	15.1667	19.5	9.4	8.23333	6.83333	8.53333	1.66667	2.03333	2.33333	1.93333	0.373333	0.59	0.513333	0.63	0.0466667
	5	2.43333	3.10333	2.26	2.70667	22.1667	19.3333	22.6667	18.6667	9	7.63333	9.13333	7.26667	1.8	2.06667	1.8	2.16667	0.696667	1.04667	0.563333	0.846667	0.061
	6	3.01333	2.58	3.18333	2.49667	21.5	16.3333	20.3333	17.8333	9.83333	7.2	9.86667	7.6	1.66667	2.16667	1.7	2.06667	0.42	0.69	0.443333	0.576667	0.0826667
TMP (40 mg/kg)	1	1.94333	0.733333	1.58333	0.63	8.16667	4.83333	6.5	3.5	4.16667	2.6	3.5	2.06667	4	6.7	4.43333	7.93333	0.9	1.83667	0.903333	2.39	0.297
	2	1.49	1.15333	1.72333	1.53	6.83333	4.16667	10.1667	5.33333	2.43333	2.46667	3.33333	2.7	7.03333	6.9	4.73333	5.66667	1.74	2.57	1.35667	2.07667	0.223333
	3	1.68333	1.46333	1.88667	1.11	9.83333	6.83333	14	8.83333	4.8	3.4	6.06667	3.56667	3.7	5.86667	2.9	5.7	1.54333	2.79667	0.82	1.99667	0.169
	4	1.99	1.41	2.24333	1.69667	8.66667	7.66667	9.66667	7.5	6.16667	4.63333	5.93333	4.7	2.83333	3.6	3	3.4	1.09	1.92	0.726667	1.23667	0.114667
	5	1.53333	1.88	1.72333	1.39	6.66667	4.66667	6.33333	3.83333	4.56667	3.3	3.93333	2.83333	3.86667	4.8	4.3	6.7	1.37667	1.82667	0.93	1.44667	0.0956667
	6	1.54333	1.28667	1.68667	0.836667	8.66667	7.83333	6.16667	5.16667	5.63333	4.93333	3.86667	3.73333	2.86667	3.1	3.83333	4.2	1.49667	1.84333	1.67	3.15333	0.266
	7	1.50333	1.87	1.95	1.42333	8.66667	9.16667	4.83333	6.66667	5.53333	6.13333	3.6	4.7	2.83333	2.73333	4.46667	3.3	0.96	1.05667	2.01667	1.95667	0.111667
	8	2.28	1.58667	1.46333	1.63333	6.66667	8	5.66667	6.16667	5.23333	5.1	4.3	4.53333	5.4	3.03333	5.73333	3.43333	1.19667	1.48333	0.863333	1.63667	0.0886667
	9	1.42667	1.94	1.27333	1.69333	11.5	9	9.66667	8.5	6.16667	4.53333	5.1	4	2.6	3.3	3	4.16667	1.63	1.8	1.54	2.43	0.100667
	10	1.98667	1.58667	2.21	1.06	10.6667	13.5	8.83333	8.66667	5.3	6.2	4.66667	3.7	3	2.63333	3.23333	5.3	0.933333	0.966667	1.36	1.65333	0.127333
TMP (20 mg/kg)	1	1.37	1.24667	2.22333	1.83	7.66667	4.66667	10.8333	6.66667	4.86667	2.93333	6.36667	3.83333	3.63333	5.46667	2.53333	4.6	1.33667	2.6	0.7	1.63	0.200667
	2	2.24333	2.08667	1.36667	1.33	7.33333	7.66667	6.83333	6.33333	6.03333	5.4	4.56667	4.73333	2.8	3.26667	3.26667	3.33333	0.866667	1.07667	1.81667	1.61	0.08
	3	1.71	2.06333	1.69	1.83	9.5	8.33333	7.16667	7.83333	5.86667	5.2	5.03333	5	2.63333	3	3.13333	3.46667	0.77	1.16	1.55667	1.61333	0.102667
	4	1.98333	1.81667	2.74333	1.84333	8.66667	6	14.1667	7.5	5.8	4.13333	9.56667	5.16667	3.26667	4.3	1.76667	3.1	1.33	2.27	1.03	1.82	0.141667
	5	1.67333	1.84667	1.61667	1.87	7.66667	7	10	8	4.9	5.16667	7	4.96667	3.06667	2.93333	2.23333	3.1	1.03	1.48	1.01333	1.22333	0.0826667
	6	2.47667	2.2	2.68667	1.79667	8.83333	6.83333	8.66667	6	4.23333	3.56667	4.26667	3	3.66667	4.63333	3.56667	5.23333	1.36	1.42333	1.41667	2.23667	0.117333
	7	2.01667	1.77	1.71333	1.60333	7.33333	8.5	7	5.66667	4.5	5.7	4.06667	3.53333	3.53333	2.93333	3.83333	4.83333	1.02	0.91	1.31333	1.65333	0.119667
	8	1.89	2.08	1.69333	1.5	10.5	8	12	9.33333	6.2	4.43333	6.86667	5.3	3.03333	3.73333	2.3	3.23333	1.17667	1.86333	1.08333	1.43667	0.0836667
	9	0.933333	0.946667	1.72667	1.63333	4.16667	4.33333	7	5.66667	3.76667	3.96667	5.26667	4.76667	4.33333	5.36667	3.6	3.73333	0.956667	2.46667	1.16333	1.62667	0.232667
	10	1.6	1.22	2.14667	1.35333	7.33333	5.16667	9.16667	6.16667	3.9	2.76667	4.66667	3.06667	4.63333	6.06667	3.7	5.5	1.97	3.67333	1.63	2.29667	0.194333
TMP (10 mg/kg)	1	1.35667	2.16	1.42667	1.46	7.16667	8	5.33333	5.33333	3.93333	4.53333	3.5	3.73333	3.9	4.1	4.6	4.5	1.43333	2.17667	1.15667	2.64667	0.198
	2	2.30333	2.06333	3.23667	1.99333	15.1667	9.83333	14.8333	13	8	5.7	8.2	7.1	1.96667	2.86667	2	2.23333	0.57	1.33667	0.926667	1.39	0.0936667
	3	2.16667	1.88	2.32333	2.01333	12.3333	16.6667	11	12.8333	6.96667	8.43333	6.7	7.03333	2.26667	1.9	2.63333	2.2	0.663333	0.716667	0.986667	1.09333	0.0723333
	4	1.48333	1.92	2.06333	1.22	7.66667	6.66667	8	6	4.16667	4.23333	4.93333	3.5	3.5	4.06667	3.36667	4.26667	1.2	1.59667	1.48667	2.49	0.118667
	5	1.65333	2.20667	2.51333	1.99333	15.5	10.6667	14.1667	8.5	7.16667	5.06667	6.46667	4.2	2.23333	3.13333	2.5	3.83333	0.796667	1.22	1.05667	2.18667	0.141667
	6	1.48333	1.83	1.91667	0.683333	9.66667	6.33333	8	3.33333	6.2	3.83333	4.3	2.2	2.73333	4	3.5	7.26667	1.13333	1.61667	1.54333	2.75667	0.227667
	7	1.99	1.84	2.01667	2.06667	11.8333	8.16667	7.83333	7.33333	5.53333	3.6	3.76667	3.46667	2.86667	4.83333	4.2	4.36667	0.943333	1.35333	1.28	1.57	0.073
	8	2.91	1.65333	2.08667	2.11333	9.33333	9	10.8333	13.5	4.86667	4.8	5.9	6.86667	3.23333	3.43333	2.76667	2.76667	1.35333	1.89667	0.963333	1.6	0.121667
